# Supplementary material for: Phenotypic and genomic characterization of Castellaniella ginsengisoli, an emerging pathogen associated with disease in birds
Source: Microbiol Spectr. 2026 Feb 23;14(4):e03197-25. doi: 10.1128/spectrum.03197-25 (PMC13055238; doi:10.1128/spectrum.03197-25)
Supplement: Table S2 — Keywords used for putative virulence gene search. [file spectrum.03197-25-s0003.xlsx]

## Sheet: Sheet1
Supplemental Table 2. Keywords used for putative virulence gene search.
ACT
ade
adenylatecyclase
adherance
alc
alg
alginate
association
attachment
bac
bcr
bfe
biofilm
bop
bpl
brk
bsc
bsp
bte
btr
bvg
capsule
che
colonization
copper
cya
ddh
dhb
dnt
efflux
eps
exb
fha
fha-like
filamentous
filamentous haemagglutinin
fim
fimbriae
fla
flagella
flg
flh
fli
fur
gal
hemagglutinin
hgb
his
iron
kds
kps
LPS
lsp
manganese
mgt
mot
multidrug
nar
O-antigen
omp
pag
pertactin
pga
pili
pilus
PMT
PNAG
prn
pse
ptl
ptx
rml
secretion
siderophore
sph
superoxide dismutase
tad
tcf
ton
tox
toxin
trw
two-component
vap
wbm
wbp
wcb
zinc
