# Supplementary material for: Phenotypic and genomic characterization of Castellaniella ginsengisoli, an emerging pathogen associated with disease in birds
Source: Microbiol Spectr. 2026 Feb 23;14(4):e03197-25. doi: 10.1128/spectrum.03197-25 (PMC13055238; doi:10.1128/spectrum.03197-25)
Supplement: Table S4 — Comparisons of MIC values of antimicrobials against Castellaniella ginsengisoli isolates using Mueller-Hinton broth with and without blood. [file spectrum.03197-25-s0005.xlsx]

## Sheet: Sheet1
Supplemental Table 4. Comparisons of MIC values of C. ginsengisoli isolates using Mueller-Hinton broth with and without horse blood.
	Amphenicol		Aminoglycoside						Aminocoumarin		Aminocyclitol		Beta-lactams						Fluoroquinolones		Lincosamides		Macrolides				Sulfanomide						Tetracycline
Drug name/Isolate name	Florfenicol*	Florfenicol	Gentamicin*	Gentamicin	Streptomycin*	Streptomycin	Neomycin*	Neomycin	Novbiocin*	Novbiocin	Spectinomycin*	Spectinomycin	Amoxicillin*	Amoxicillin	Penicillin*	Penicillin	Ceftiofur*	Ceftiofur	Enrofloxacin*	Enrofloxacin	Clindamycin*	Clindamycin	Erythromycin*	Erythromycin	Tylosin*	Tylosin	Sulphadimethoxime*	Sulphadimethoxime	Sulphathiazole*	Sulphathiazole	TMS*	TMS	OTC*	OTC	Tetracycline*	Tetracycline
Isolate 124370	≤1	≤1	≤0.5	≤0.5	≤8	≤8	≤2	≤2	>4	>4	16	16	>16	>16	>8	>8	>4	>4	0.25	0.25	>4	>4	>4	>4	>20	>20	≤32	≤32	≤32	≤32	≤0.5	≤0.5	8	4	4	4
Isolate 124566	≤1	≤1	≤0.5	≤0.5	≤8	≤8	≤2	≤2	>4	>4	≤8	16	>16	>16	>8	>8	>4	>4	0.5	0.25	>4	>4	>4	>4	>20	>20	≤32	≤32	≤32	≤32	≤0.5	≤0.5	4	4	2	2
Isolate 124953	≤1	≤1	≤0.5	≤0.5	≤8	≤8	≤2	≤2	>4	>4	≤8	16	>16	>16	>8	>8	>4	>4	≤ 0.125	0.25	>4	>4	>4	>4	>20	>20	≤32	≤32	≤32	≤32	≤0.5	≤0.5	4	4	2	4
Isolate 130308	≤1	≤1	≤0.5	≤0.5	≤8	≤8	≤2	≤2	>4	>4	≤8	≤8	>16	>16	>8	>8	>4	>4	≤ 0.125	0.25	>4	>4	>4	>4	>20	>20	≤32	≤32	≤32	≤32	≤0.5	≤0.5	4	4	2	2
Isolate 130416	≤1	≤1	≤0.5	≤0.5	≤8	≤8	≤2	≤2	>4	>4	≤8	≤8	>16	>16	>8	>8	>4	>4	≤ 0.125	0.25	>4	>4	>4	>4	>20	>20	≤32	≤32	≤32	≤32	≤0.5	≤0.5	4	4	2	2
Isolate 140124	≤1	≤1	≤0.5	≤0.5	≤8	≤8	≤2	≤2	>4	>4	16	≤8	>16	>16	>8	>8	>4	>4	≤0.125	0.25	>4	>4	>4	>4	>20	>20	≤32	≤32	≤32	≤32	≤0.5	≤0.5	4	4	2	2
Isolate 141555	≤1	≤1	≤0.5	≤0.5	32	32	≤2	≤2	>4	>4	>64	>64	>16	>16	>8	>8	>4	>4	≤0.25	0.25	>4	>4	>4	>4	>20	>20	≤32	≤32	≤32	≤32	≤0.5	≤0.5	4	4	2	2
Isolate 143751	≤1	≤1	≤0.5	≤0.5	≤8	≤8	≤2	≤2	>4	>4	16	≤8	>16	>16	>8	>8	>4	>4	0.25	0.25	>4	>4	>4	>4	>20	>20	≤32	≤32	≤32	≤32	≤0.5	≤0.5	4	4	4	2
Isolate 143769	≤1	≤1	≤0.5	≤0.5	≤8	≤8	≤2	≤2	>4	>4	≤8	16	>16	>16	>8	>8	>4	>4	≤0.125	≤0.125	>4	>4	>4	>4	>20	>20	≤32	≤32	≤32	≤32	≤0.5	≤0.5	4	4	2	2
Isolate 143811	≤1	≤1	≤0.5	≤0.5	≤8	≤8	≤2	≤2	>4	>4	≤8	16	>16	>16	>8	>8	>4	>4	≤0.125	0.25	>4	>4	>4	>4	>20	>20	≤32	≤32	≤32	≤32	≤0.5	≤0.5	4	4	2	4
Isolate 143936	≤1	≤1	≤0.5	≤0.5	≤8	≤8	≤2	≤2	>4	>4	≤8	≤8	>16	>16	>8	>8	>4	>4	≤0.125	0.25	>4	>4	>4	>4	>20	>20	≤32	≤32	≤32	≤32	≤0.5	≤0.5	2	4	2	2
Isolate 144863	≤1	≤1	≤0.5	≤0.5	≤8	≤8	≤2	≤2	>4	>4	16	≤8	>16	>16	>8	>8	>4	>4	≤ 0.125	0.25	>4	>4	>4	>4	>20	>20	256	≤32	>256	≤32	>2	≤0.5	4	4	2	2
Isolate 145849	≤1	≤1	≤0.5	≤0.5	≤8	≤8	≤2	≤2	>4	>4	16	16	>16	>16	>8	>8	>4	>4	0.25	0.25	>4	>4	>4	>4	>20	>20	≤32	≤32	≤32	≤32	≤0.5	≤0.5	4	4	4	4
Isolate 145850	≤1	≤1	≤0.5	≤0.5	≤8	≤8	≤2	≤2	>4	>4	16	≤8	>16	>16	>8	>8	>4	>4	0.25	0.25	>4	>4	>4	>4	>20	>20	≤32	≤32	≤32	≤32	≤0.5	≤0.5	8	4	4	4
Isolate 145852	≤1	≤1	≤0.5	≤0.5	≤8	≤8	≤2	≤2	>4	>4	≤8	≤8	>16	>16	>8	>8	>4	>4	≤0.125	0.25	>4	>4	>4	>4	>20	>20	≤32	≤32	≤32	≤32	≤0.5	≤0.5	4	4	4	4
Isolate 148131	≤1	≤1	≤0.5	≤0.5	≤8	≤8	≤2	≤2	>4	>4	16	16	>16	>16	>8	>8	>4	>4	≤0.125	0.25	>4	>4	>4	>4	>20	>20	≤32	≤32	≤32	≤32	≤0.5	≤0.5	4	4	2	2
Isolate 150221	≤1	≤1	≤0.5	≤0.5	≤8	≤8	≤2	≤2	>4	>4	≤8	16	>16	>16	>8	>8	>4	>4	≤0.125	0.25	>4	>4	>4	>4	>20	>20	≤32	≤32	≤32	≤32	≤0.5	≤0.5	4	4	2	2
Isolate 150964	≤1	≤1	≤0.5	≤0.5	128	256	≤2	≤2	>4	>4	≤8	16	>16	>16	>8	>8	>4	>4	≤ 0.125	0.25	>4	>4	>4	>4	>20	>20	≤32	≤32	≤32	≤32	≤0.5	≤0.5	4	4	2	2
Isolate 151108	≤1	≤1	≤0.5	≤0.5	≤8	≤8	≤2	≤2	>4	>4	16	16	>16	>16	>8	>8	>4	>4	≤0.125	0.25	>4	>4	>4	>4	>20	>20	≤32	≤32	≤32	≤32	≤0.5	≤0.5	4	2	2	2
Isolate 151836	≤1	≤1	≤0.5	≤0.5	16	16	≤2	≤2	>4	>4	>64	>64	>16	>16	>8	>8	>4	>4	0.25	0.25	>4	>4	>4	>4	>20	>20	>256	>256	>256	>256	>2	>2	4	4	2	2
Isolate 153271	≤1	≤1	≤0.5	≤0.5	≤8	≤8	≤2	≤2	>4	>4	≤8	≤8	>16	>16	>8	>8	>4	>4	≤ 0.125	≤0.125	>4	>4	>4	>4	>20	>20	≤32	≤32	≤32	≤32	≤0.5	≤0.5	2	2	2	2
Isolate 153920	≤1	≤1	≤0.5	≤0.5	≤8	≤8	≤2	≤2	>4	>4	16	16	>16	>16	>8	>8	>4	>4	≤ 0.125	≤0.125	>4	>4	>4	>4	>20	>20	≤32	≤32	≤32	≤32	≤0.5	≤0.5	4	4	2	2
* Tested in Mueller-Hinton Broth with horse blood.
Cell values represent the MIC (µg/ml) for each isolate-drug combination
MIC values highlighted in red indicated discrepancies between Mueller-Hinton Broth with and without blood
TMS = Trimethoprim-sulfamethoxzole, OTC = oxytetracycline, MIC = Minimum Inhibitory Concentration
