# Supplementary material for: Phenotypic and genomic characterization of Castellaniella ginsengisoli, an emerging pathogen associated with disease in birds
Source: Microbiol Spectr. 2026 Feb 23;14(4):e03197-25. doi: 10.1128/spectrum.03197-25 (PMC13055238; doi:10.1128/spectrum.03197-25)
Supplement: Table S5 — Antimicrobial resistance genes identified by CARD, ResFinder, and AMRFinderPlus databases and by manual annotation searching. [file spectrum.03197-25-s0006.xlsx]

## Sheet: Sheet1
Supplemental Table 5. Antimicrobial resistance genes identified by CARD, ResFinder, and AMRFinderPlus databases and by manual annotation searching.
	Database
Isolate	CARD	ResFinder	AMRFinderPlus	Manual search of annotated gene
124370	adeF qacG	-	-	beta-lactamase bla
124566	adeF qacG	-	-	beta-lactamase bla
124953	adeF qacG	-	-	beta-lactamase bla
130308	adeF qacG	-	-	beta-lactamase bla
130416	adeF qacG	-	-	beta-lactamase bla
140124	adeF qacG	-	-	beta-lactamase bla
141555	adeF qacG aadA7	aadA7	aadA7	beta-lactamase bla
143751	adeF qacG	-	-	beta-lactamase bla
143769	adeF qacG	-	-	beta-lactamase bla
143811	adeF qacG	-	-	beta-lactamase bla
143936	adeF qacG	-	-	beta-lactamase bla
144863	adeF qacG sul2	sul2	sul2	beta-lactamase bla
145849	adeF qacG	-	-	beta-lactamase bla
145850	adeF qacG	-	-	beta-lactamase bla
145852	adeF qacG	-	-	beta-lactamase bla
148131	adeF qacG	-	-	beta-lactamase bla
150221	adeF qacG	-	-	beta-lactamase bla
150964	adeF qacG aph(3")-lb aph(6)-ld	aph(3")-lb aph(6)-ld	aph(3")-lb aph(6)-ld	beta-lactamase bla
151108	adeF qacG	-	-	beta-lactamase bla
151836	adeF qacG aadA7 sul2	aadA7 sul2	aadA7 sul2	beta-lactamase bla
153271	adeF qacG	-	-	beta-lactamase bla
153920	adeF qacG	-	-	beta-lactamase bla
(-) indicates no AMR gene detected using the corresponding method.
