# Supplementary material for: Phenotypic and genomic characterization of Castellaniella ginsengisoli, an emerging pathogen associated with disease in birds
Source: Microbiol Spectr. 2026 Feb 23;14(4):e03197-25. doi: 10.1128/spectrum.03197-25 (PMC13055238; doi:10.1128/spectrum.03197-25)
Supplement: Table S6 — Putative virulence gene names, corresponding protein products, and assigned virulence categories. [file spectrum.03197-25-s0007.xlsx]

## Sheet: Table 6
Supplemental Table 6. Identified putative virulence gene names, corresponding protein products, and assigned virulence categories.
Assigned virulence gene penals	I_Signaling＿Regulation									Evasion and Damage							Ion or nutritional acquisition and homeostasis				Mobility and Adherance
Predicted virulence gene function	Efflux system	Type I Secretion system	Type II Secretion system	Type III Secretion system	Type IV Secretion system	Type VI Secretion system	Toxin-antitoxin system	Transport system (Transportation/Re-dox balancing )	Two-component regulatory system	Biofilm formation	Capsule synthesis	LPS formation	Nitrate or Nitrite reduction	O-antigen	Oxidative stress resistance	Toxin	Cystein	Fe	Mg	Zn	adhesins	Chemotaxis	Fimbria/Pilus	Flagella
Putative virulence gene name or protein product name	acrB(90)a	hlyD(5)	gspF(22)	bopA(21)	virB11(4)	tssA(17)	brnA(21)	ccmA(44)	ompR(21)	algH(22)	epsL(7)	asnB(8)	narG(22)	artQ(15)	sodB(22)	cyaE(22)	Glutathione hydrolase proenzyme(21)	exbB(22)	mgtA(18)	yejR(22)	ompA(45)	cheA(21)	cpaB(22)	flaG(22)
	arsB(25)		gspG(17)	brpL(6)	virB3(4)	tssB(17)	brnT(18)			algP(22)	pseB(14)	kdsA(22)	narH(21)	galU(22)				exbD(66)	Copper-transporting ATPase 1(1)			cheB(22)	cpaC(3)	flgA(21)
	crcB(8)		pulD(17)	btrW(22)	virB4(11)	tssC(17)	higA(6)			fepA(8)	rfbA(13)	kdsB(3)	narI(22)	hisF(22)				fepD(22)	Magnesium-transporting ATPase, P-type 1(2)			cheR(22)	fimB(18)	flgB(22)
	mdtB(20)		Type II secretion system protein E(12)	cesT(23)	virB6(3)	tssE(17)	hipA(11)			manB(5)	rfbB(17)	kdsC(22)	narK(44)	hisH(58)				fhuF(9)				cheW(44)	pilN(22)	flgC(19)
	mdtC(1)		Virulence-associated protein I(1)	dotU(17)	Conjugal transfer protein(1)	tssF(17)	mazE(1)			pgaA(22)	8-amino-7-oxononanoate synthase(17)	lptB(22)	nirK(22)	pseB(2)				fur(44)				cheY(22)	pilO2(22)	flgD(22)
	mdtP(22)			rpoE(5)		tssH(17)	parD4(2)			pgaD(22)	ABC transporter ATP-binding protein(14)	lptC(22)		pseC(16)				pirA(1)				cheZ(22)	pilP(22)	flgE(22)
	norM(22)			sctC(5)		tssJ(17)	pasT(22)			2-alkenal reductase(17)	DegT/DnrJ/EryC1/StrS aminotransferase family protein(22)	lptD(22)		rfbF(13)				tonB(21)					pilQ(19)	flgF(21)
	rhtA(22)			sctN(22)		tssK(17)	relE(1)			Efflux pump membrane transporter(22)	dTDP-4-dehydrorhamnose 3,5-epimerase(18)	lptE(22)		wbpD(6)				2,3-dihydro-2,3-dihydroxybenzoate dehydrogenase(13)					tadB(22)	flgG(22)
	rhtB(44)			sctR(22)		DUF4150 domain-containing protein(9)	sdhE(22)			Efflux transporter outer membrane subunit(17)	dTDP-glucose 4,6-dehydratase(18)	lptF(22)						2,3-dihydroxybenzoate-AMP ligase(22)						flgI(17)
	yadH(22)			sctS(22)		Type VI secretion system tube protein Hcp(13)	vapI(5)			Poly-beta-1,6-N-acetyl-D-glucosamine synthase(22)	Glucose-1-phosphate thymidylyltransferase 1(1)	lptG(22)						Isochorismatase-like domain-containing protein(9)						flgJ(22)
				sctT(22)			ydaS(7)			RND family drug transporter(19)	Polysaccharide ABC transporter ATP-binding protein(1)	wbpD(16)						TonB-dependent siderophore receptor(20)						flgL(3)
				sctU(22)			ydaT(7)				sugar transferase(7)	AglZ/HisF2 family acetamidino modification protein(14)												flgN(22)
				sctV(22)							UDP-4-amino-4, 6-dideoxy-N-acetyl-beta-L-altrosamine transaminase(1)	Arabinose 5-phosphate isomerase(1)												flhA(22)
				sycN(22)							UDP-glucose 4-epimerase(18)	Asparagine synthase (Glutamine-hydrolyzing)(23)												flhB(27)
				ylqH(17)							UDP-glucose 6-dehydrogenase(3)	DegT/DnrJ/EryC1/StrS family aminotransferase(20)												flhC(22)
				yscX(22)							UDP-glucuronate decarboxylase(3)	Gfo/Idh/MocA family oxidoreductase(17)												flhD(22)
				Bacterial transcriptional activator domain-containing protein(10)							UDP-N-acetylglucosamine 4,6-dehydratase(4)	Glutamine amidotransferase type-2 domain-containing protein(6)												flhE(21)
				HrpE/YscL family type III secretion apparatus protein(3)								nucleoside-diphosphate sugar epimerase/dehydratase(21)												fliA(22)
				Lipoprotein(15)								UDP-N-acetyl-2-amino-2-deoxy-D-glucuronate oxidase(2)												fliE(22)
				SepL/TyeA/HrpJ family type III secretion system gatekeeper(11)								UDP-N-acetylglucosamine 2-epimerase(16)												fliG(22)
				Type 3 secretion system secretin(16)																				fliH(22)
				Yop proteins translocation protein L(8)																				fliI(22)
																								fliJ(22)
																								fliK(22)
																								fliL(22)
																								fliM(22)
																								fliN(22)
																								fliO(22)
																								fliP(15)
																								fliQ(22)
																								fliR(22)
																								fliS(22)
																								fliT(22)
																								motA(44)
																								motB(22)
																								ycgR(22)
																								Flagellar basal-body/hook protein C-terminal domain-containing protein(2)
																								Flagellar hook-associated protein 1(17)
																								Flagellar L-ring protein(12)
																								Flagellar M-ring protein(20)
																								Flagellar P-ring protein(1)
																								Flagellin(31)
																								N-acetyl sugar amidotransferase(13)
																								Negative regulator of flagellin synthesis(12)
a Numbers in the parenthesis indicated the number of genes identified among 22 isolates. Note that more than one genes could be identified in an isolate due to gene duplicates.
